# Supplementary material for: Immune Checkpoint Blockade Improves Chemotherapy in the PyMT Mammary Carcinoma Mouse Model
Source: Front Oncol. 2020 Sep 10;10:1771. doi: 10.3389/fonc.2020.01771 (PMC7513675; doi:10.3389/fonc.2020.01771)
Supplement: Supplementary file 1 [file Table_1.XLSX]

## Sheet: PD-1 versus Dox PD-1
	baseMean	log2FoldChange	lfcSE	stat	pvalue	padj
Atp2a3	1086.75	-1.56536	0.22398	-6.98883	2.77181e-12	3.17954e-08
Spag5	123.775	-1.39547	0.271589	-5.13818	2.77418e-07	0.000795566
Csn1s1	55.6421	-1.29921	0.278284	-4.66864	3.03202e-06	0.00350272
Epha7	218.601	-1.26847	0.205588	-6.16994	6.83165e-10	3.91829e-06
Fam20a	391.342	-1.17354	0.249664	-4.7005	2.59527e-06	0.00350272
Gm10778	11.432	-1.16485	0.297754	-3.91212	9.14888e-05	0.0241796
Mfsd4a	354.927	-1.14749	0.245863	-4.66718	3.05355e-06	0.00350272
Sox11	21.1199	-1.13238	0.300703	-3.76577	0.000166039	0.035271
Serpini1	86.6893	-1.13182	0.28254	-4.00589	6.17846e-05	0.019687
Lepr	86.2319	-1.11925	0.280362	-3.99216	6.5473e-05	0.0197642
Spink5	32.0355	-1.11187	0.285717	-3.89152	9.96193e-05	0.0253941
Tenm3	31.1879	-1.10489	0.30005	-3.68235	0.000231091	0.0427557
Pdlim4	34.4478	-1.0936	0.284107	-3.84926	0.000118477	0.0277358
Npnt	439.594	-1.09202	0.243351	-4.48741	7.20954e-06	0.00590718
Pgm2l1	241.158	-1.08338	0.198819	-5.44905	5.06386e-08	0.000193625
Slc26a4	11.1385	-1.06991	0.281216	-3.80457	0.00014205	0.0313356
Fgb	103.308	-1.0659	0.289903	-3.67674	0.000236233	0.0430131
Nid2	55.4083	-1.05758	0.2899	-3.6481	0.000264189	0.0473517
Aldoc	367.019	-1.04639	0.254505	-4.11149	3.93118e-05	0.0145993
Galnt5	8.66492	-1.03642	0.286818	-3.61351	0.000302079	0.0521445
Flg2	8.02805	-1.03196	0.283254	-3.64322	0.00026925	0.0475165
Tbx15	97.976	-1.02598	0.24401	-4.20467	2.61459e-05	0.0111081
Slc5a5	22.3696	1.00962	0.294592	3.42717	0.000609897	0.0768805
Dio2	33.988	1.02992	0.287113	3.58718	0.000334273	0.0538315
Abca8a	34.4341	1.05038	0.297259	3.53354	0.000410033	0.060329
Matn2	94.102	1.05376	0.245079	4.29968	1.71043e-05	0.00969362
Opcml	10.7692	1.05933	0.29671	3.57024	0.000356655	0.0538315
Amtn	25.814	1.06241	0.296689	3.58089	0.000342427	0.0538315
Plau	43.6862	1.08256	0.275342	3.93171	8.43441e-05	0.0235978
Defb1	9.25777	1.08258	0.281076	3.85156	0.000117369	0.0277358
Apod	135.593	1.08289	0.256174	4.22715	2.36671e-05	0.0108594
Plin4	51.2322	1.08386	0.291436	3.71904	0.000199979	0.0382696
Cd36	80.5273	1.08441	0.282097	3.84409	0.000121	0.0277598
Pdk4	20.4401	1.0904	0.292961	3.72199	0.000197656	0.0382696
Gsn	278.322	1.0996	0.257794	4.26544	1.99511e-05	0.00969362
Car3	205.851	1.1047	0.2741	4.0303	5.57064e-05	0.0182574
Id4	28.0151	1.11352	0.29838	3.73189	0.000190047	0.0382696
Megf6	29.6472	1.18513	0.288821	4.10332	4.07268e-05	0.0145993
Mmp3	94.8871	1.19205	0.257742	4.62498	3.74632e-06	0.00378613
Muc16	48.8148	1.21756	0.298676	4.07652	4.57147e-05	0.0158907
Hhipl2	30.4834	1.3172	0.298147	4.41797	9.96326e-06	0.00672285
Reln	98.9478	1.34039	0.290931	4.60723	4.08065e-06	0.00378613
Ryr3	11.9226	1.41338	0.293138	4.82154	1.42456e-06	0.00233445

## Sheet: IgG1 versus Dox IgG1
	baseMean	log2FoldChange	lfcSE	stat	pvalue	padj
Saa1	53.2643	-2.28482	0.299151	-7.63767	2.21184e-14	1.40485e-10
Serpini1	45.3256	-2.23733	0.361462	-6.18966	6.0295e-10	1.91482e-06
Saa2	24.3921	-1.80427	0.352892	-5.11282	3.17382e-07	0.000245318
Tmc5	103.36	-1.73582	0.333428	-5.20599	1.92966e-07	0.000204271
Npnt	269.723	-1.68265	0.316402	-5.31808	1.04865e-07	0.000166513
Col9a1	172.568	-1.61711	0.303955	-5.32024	1.03628e-07	0.000166513
Xbp1	792.11	-1.50294	0.195795	-7.67609	1.64024e-14	1.40485e-10
Col9a2	79.7396	-1.45616	0.283727	-5.13227	2.86276e-07	0.000242437
Gabra4	36.5734	-1.4522	0.371362	-3.91048	9.21137e-05	0.0205284
Nucb2	265.743	-1.42978	0.225518	-6.33997	2.29813e-10	9.73103e-07
Nrk	6.75832	-1.40505	0.364694	-3.85268	0.000116832	0.0235574
Csn3	4148.61	-1.3711	0.312893	-4.38201	1.17587e-05	0.00383002
Dmbt1	232.168	-1.33903	0.36193	-3.69969	0.000215862	0.0330372
Gm20390	20.3091	-1.33683	0.364638	-3.66617	0.000246208	0.0357778
Areg	29.3825	-1.33179	0.368073	-3.61828	0.000296565	0.0388378
Sema3b	46.6299	-1.30462	0.293154	-4.45028	8.57587e-06	0.00340435
Fam20a	356.309	-1.30386	0.247641	-5.26514	1.40085e-07	0.000167676
Gjb2	210.914	-1.2831	0.335193	-3.82794	0.000129222	0.0247205
Galnt2	127.195	-1.23727	0.266893	-4.63582	3.55533e-06	0.00161298
Lrrc15	48.5177	-1.23587	0.321251	-3.84704	0.000119554	0.0237297
Sv2c	17.2582	-1.2133	0.371809	-3.26324	0.00110146	0.093905
Hist2h2aa2	135.407	-1.20194	0.31022	-3.87447	0.000106857	0.0219099
Col12a1	541.286	-1.19304	0.266697	-4.47339	7.69889e-06	0.00337238
Manf	215.125	-1.18736	0.244186	-4.86251	1.15904e-06	0.000669242
Kcnn4	550.931	-1.17917	0.224238	-5.25855	1.45197e-07	0.000167676
Sox4	471.83	-1.16743	0.236076	-4.94517	7.60755e-07	0.000508625
Fdps	33.7519	-1.16573	0.3491	-3.33924	0.000840068	0.0772492
F5	35.5326	-1.1584	0.339713	-3.40993	0.000649806	0.062625
Plet1	793.009	-1.13626	0.223298	-5.08855	3.60803e-07	0.000254627
G0s2	101.341	-1.1164	0.306941	-3.63717	0.000275652	0.0376249
Col8a1	240.344	-1.10245	0.225127	-4.89702	9.73023e-07	0.000618016
Cldn2	119.347	-1.08562	0.305815	-3.54994	0.000385315	0.0466158
Tmem132a	65.0072	-1.07933	0.292651	-3.68813	0.000225909	0.0341633
Anpep	584.965	-1.06051	0.200877	-5.27938	1.29619e-07	0.000167676
Tmed9	188.093	-1.05778	0.241761	-4.37529	1.21272e-05	0.00385131
Lox	98.3519	-1.04048	0.304368	-3.4185	0.000629664	0.0615279
Muc15	607.932	-1.03579	0.319861	-3.23825	0.00120264	0.0992022
Creld2	56.6993	-1.03508	0.290638	-3.5614	0.000368881	0.0454942
Pdia6	364.057	-1.01785	0.252265	-4.03486	5.46352e-05	0.0128524
Chn2	69.5987	-1.01536	0.312831	-3.24571	0.00117159	0.0979126
Fam213a	228.678	-1.01082	0.235336	-4.2952	1.74536e-05	0.00540765
Spcs2	179.737	-1.00043	0.240946	-4.15209	3.29447e-05	0.00894912
Ddr2	95.9196	1.00574	0.289892	3.46938	0.000521664	0.0556865
Gbp6	71.6838	1.02906	0.274691	3.74624	0.000179506	0.0300455
Tfcp2l1	290.681	1.03883	0.221555	4.68879	2.7482e-06	0.00139642
Cdk19	314.516	1.07038	0.240161	4.45693	8.31423e-06	0.00340435
Amd1	475.135	1.07066	0.272563	3.92813	8.56107e-05	0.0194199
Sox6	49.6042	1.11227	0.296374	3.75294	0.000174772	0.0300017
Sned1	95.244	1.1179	0.319129	3.50296	0.000460115	0.0512705
Hhatl	8.21771	1.11972	0.339889	3.29437	0.00098642	0.0852415
Adcy5	33.1912	1.12558	0.339358	3.31679	0.000910596	0.0814598
Gbp4	41.5443	1.12699	0.33855	3.32887	0.000871978	0.0791195
Vamp1	304.046	1.14586	0.331806	3.45341	0.000553557	0.0581143
Igsf9b	41.2527	1.14739	0.333931	3.43602	0.000590334	0.0590473
Gbp9	62.6229	1.15369	0.313729	3.67734	0.000235677	0.0352212
Inf2	38.7186	1.1583	0.327615	3.53556	0.000406919	0.0473489
Zfp651	56.3972	1.15859	0.279114	4.15094	3.3111e-05	0.00894912
Trim12a	38.7667	1.17231	0.307915	3.80725	0.000140523	0.0257613
St3gal4	59.3475	1.17448	0.316356	3.71254	0.000205192	0.0317873
1500015O10Rik	67.6647	1.18713	0.36691	3.23547	0.00121442	0.0995273
Chrm1	42.6377	1.19304	0.306707	3.88983	0.000100316	0.0212385
Gpm6b	212.902	1.20883	0.341745	3.53722	0.000404368	0.0473489
Abcc4	33.4473	1.21773	0.36864	3.30329	0.000955582	0.0842078
Chst11	68.3448	1.22045	0.327826	3.72287	0.000196974	0.031673
Sec14l5	5.81333	1.2277	0.357055	3.4384	0.000585153	0.0589937
Zfp365	10.5117	1.23426	0.371662	3.32091	0.000897235	0.0808339
Amy1	23.5392	1.24368	0.349829	3.5551	0.000377831	0.0461498
Dnah7b	33.6543	1.27227	0.339842	3.74371	0.00018132	0.0300455
Col27a1	32.7414	1.28891	0.342564	3.76253	0.0001682	0.0292692
Zfp992	17.3008	1.29211	0.361766	3.57168	0.0003547	0.0446114
Slc12a3	10.2258	1.29251	0.369882	3.4944	0.000475132	0.052031
Arhgap20	19.2268	1.29486	0.371492	3.48556	0.000491114	0.0533216
Ntrk2	237.738	1.34611	0.326875	4.11811	3.81984e-05	0.00989048
Csmd1	37.4038	1.35254	0.371192	3.64378	0.000268666	0.037504
Cdkn1a	37.9737	1.35417	0.319099	4.24374	2.19827e-05	0.00649411
Adamtsl1	100.252	1.35685	0.369617	3.67095	0.000241648	0.0356937
Abca8b	38.8378	1.38103	0.360985	3.82573	0.000130384	0.0247205
Fam212b	31.3715	1.38631	0.331525	4.18161	2.89446e-05	0.00817075
Agt	33.6338	1.40176	0.368426	3.80473	0.000141958	0.0257613
Tbx2	11.2463	1.40221	0.371775	3.77165	0.000162169	0.0286116
Fxyd2	41.793	1.41532	0.371235	3.81245	0.000137593	0.0257036
Ttyh1	29.5772	1.44119	0.357164	4.03509	5.45803e-05	0.0128524
Cubn	14.0868	1.52906	0.369387	4.13944	3.4815e-05	0.00921363
Rasl12	26.3832	1.54193	0.350104	4.4042	1.06177e-05	0.00383002
Snx22	47.2459	1.54548	0.351095	4.40188	1.07318e-05	0.00383002
Dclk1	238.658	1.57189	0.358677	4.38246	1.17345e-05	0.00383002
Gabbr1	86.7192	1.57911	0.30529	5.17249	2.30996e-07	0.000225433
Fam198b	138.487	1.58066	0.339741	4.65255	3.27851e-06	0.00154248
Dclk2	53.556	1.61697	0.346655	4.66449	3.09388e-06	0.0015116
Megf10	25.0774	1.66645	0.354391	4.70231	2.57238e-06	0.00136154
Col23a1	55.7222	1.75435	0.371381	4.72386	2.31406e-06	0.00127806
Nrxn1	125.623	1.75874	0.327224	5.37474	7.66918e-08	0.000162369
Bpifa2	12.4534	1.78884	0.367411	4.86876	1.12302e-06	0.000669242

## Sheet: Dox IgG1 versus Dox PD-1
	baseMean	log2FoldChange	lfcSE	stat	pvalue	padj
Nrxn1	115.295	-1.85595	0.288005	-6.44417	1.16234e-10	1.11309e-06
Tex15	78.853	-1.55253	0.272674	-5.69372	1.24299e-08	6.05711e-05
Ntrk2	204.763	-1.54536	0.310742	-4.97312	6.58824e-07	0.00240784
Dnah11	38.6212	-1.4127	0.31714	-4.45452	8.40817e-06	0.0136577
Vamp1	264.247	-1.37044	0.304146	-4.50587	6.61012e-06	0.0120792
Slc4a4	114.651	-1.34052	0.291347	-4.6011	4.20266e-06	0.0102398
Bpifa2	11.6769	-1.32913	0.304719	-4.36182	1.28982e-05	0.0188559
Ttyh1	26.6615	-1.30905	0.320216	-4.08802	4.35075e-05	0.0374139
Cybrd1	37.7405	-1.26065	0.317629	-3.96893	7.21973e-05	0.0555502
Fxyd2	37.2975	-1.22555	0.313946	-3.90371	9.47293e-05	0.0629476
Ccbe1	37.1578	-1.20571	0.303195	-3.97669	6.98804e-05	0.0555502
Ptn	267.099	-1.18556	0.279691	-4.23884	2.24682e-05	0.026471
Timp3	2078.93	-1.15526	0.180423	-6.40307	1.5228e-10	1.11309e-06
Prelp	76.345	-1.12153	0.265506	-4.22411	2.39888e-05	0.026471
Sema3c	128.642	-1.10253	0.241315	-4.56883	4.90463e-06	0.010243
Igfbp4	337.733	-1.03355	0.216143	-4.78179	1.73745e-06	0.00507995
Tmc5	68.9171	1.24374	0.297106	4.18618	2.83691e-05	0.0276485
Col9a1	137.676	1.25241	0.291263	4.29993	1.70849e-05	0.0227059
Megf6	27.3243	1.31324	0.311811	4.21166	2.53502e-05	0.026471

## Sheet: IgG1 versus PD-1
	baseMean	log2FoldChange	lfcSE	stat	pvalue	padj
Glul	194.571	-1.26706	0.199603	-6.34788	2.18306e-10	3.70377e-06
Hhipl2	41.6378	-1.11606	0.228124	-4.89236	9.96322e-07	0.00563454
Gm21887	309.723	-1.07782	0.208982	-5.15749	2.50285e-07	0.00212317
Spag5	137.882	1.02544	0.224615	4.56531	4.98756e-06	0.0211547
