# Supplementary material for: Immune Checkpoint Blockade Improves Chemotherapy in the PyMT Mammary Carcinoma Mouse Model
Source: Front Oncol. 2020 Sep 10;10:1771. doi: 10.3389/fonc.2020.01771 (PMC7513675; doi:10.3389/fonc.2020.01771)
Supplement: Supplementary file 2 [file Table_2.XLSX]

## Sheet: IgG1 v PD-1
NAME	ES	NES	NOM p-val	FDR q-val	FWER p-val
GUTIERREZ_MULTIPLE_MYELOMA_UP	-0.465149	-1.79391	0	0.227116	0.43
REACTOME_DNA_REPLICATION_PRE_INITIATION	-0.47252	-1.77839	0	0.216053	0.641
REACTOME_E2F_MEDIATED_REGULATION_OF_DNA_REPLICATION	-0.510097	-1.76514	0	0.190543	0.768
MURAKAMI_UV_RESPONSE_24HR	-0.609186	-1.76184	0	0.163323	0.768
REACTOME_DNA_REPLICATION	-0.442136	-1.74486	0	0.174467	0.874
REACTOME_MITOTIC_G1_PHASE_AND_G1_S_TRANSITION	-0.423792	-1.74199	0	0.155082	0.874
YAO_TEMPORAL_RESPONSE_TO_PROGESTERONE_CLUSTER_10	-0.335925	-1.71211	0	0.225404	0.874
MAYBURD_RESPONSE_TO_L663536_DN	-0.426899	-1.69354	0	0.219579	0.874
KAMMINGA_EZH2_TARGETS	-0.532617	-1.6284	0	0.241882	0.874

## Sheet: IgG1 v DOX IgG1
NAME	ES	NES	NOM p-val	FDR q-val	FWER p-val
REACTOME_HEDGEHOG_ON_STATE	-0.475443	-2.1325	0	0	0
HU_ANGIOGENESIS_DN	-0.463631	-1.98332	0	0.0820521	0.111
WIERENGA_PML_INTERACTOME	-0.453186	-1.9632	0	0.0932488	0.218
REACTOME_CLEC7A_DECTIN_1_SIGNALING	-0.395655	-1.90732	0	0.0699366	0.218
REACTOME_HEDGEHOG_OFF_STATE	-0.462379	-1.88042	0	0.0559493	0.218
REACTOME_CA_DEPENDENT_EVENTS	-0.540945	-1.86811	0	0.0466244	0.218
REACTOME_DECTIN_1_MEDIATED_NONCANONICAL_NF_KB_SIGNALING	-0.368442	-1.85304	0	0.0399638	0.218
REACTOME_OPIOID_SIGNALLING	-0.497585	-1.82661	0	0.0349683	0.218
REACTOME_DAG_AND_IP3_SIGNALING	-0.552494	-1.81603	0	0.0310829	0.218
REACTOME_INSULIN_RECEPTOR_RECYCLING	-0.566225	-1.81069	0	0.037899	0.311
REACTOME_SIGNALING_BY_HEDGEHOG	-0.400033	-1.80416	0	0.0344537	0.311
JIANG_AGING_CEREBRAL_CORTEX_DN	-0.461589	-1.78861	0	0.0412194	0.311
REACTOME_ABC_FAMILY_PROTEINS_MEDIATED_TRANSPORT	-0.401668	-1.78458	0	0.0534822	0.42
REACTOME_G_PROTEIN_MEDIATED_EVENTS	-0.552931	-1.78286	0	0.0496621	0.42
KEGG_HEDGEHOG_SIGNALING_PATHWAY	-0.602604	-1.77869	0	0.0463513	0.42
PID_AR_NONGENOMIC_PATHWAY	-0.460706	-1.77625	0	0.0434543	0.42
KIM_ALL_DISORDERS_DURATION_CORR_DN	-0.417249	-1.75353	0	0.0747461	0.521
REACTOME_MYD88_INDEPENDENT_TLR4_CASCADE	-0.376598	-1.74686	0	0.087336	0.762
BREDEMEYER_RAG_SIGNALING_VIA_ATM_NOT_VIA_NFKB_DN	-0.472524	-1.74118	0	0.0827393	0.762
REACTOME_SEROTONIN_NEUROTRANSMITTER_RELEASE_CYCLE	-0.744839	-1.73219	0	0.096498	0.762
REACTOME_FCGR3A_MEDIATED_IL10_SYNTHESIS	-0.562404	-1.72917	0	0.105224	0.762
PID_FAS_PATHWAY	-0.464502	-1.70886	0	0.165803	1
SHIN_B_CELL_LYMPHOMA_CLUSTER_7	-0.446645	-1.70568	0	0.173825	1
SA_PTEN_PATHWAY	-0.423773	-1.702	0	0.175536	1
REACTOME_REGULATION_OF_PTEN_STABILITY_AND_ACTIVITY	-0.327514	-1.69901	0	0.173028	1
REACTOME_CELLULAR_RESPONSE_TO_HYPOXIA	-0.37325	-1.69892	0	0.166373	1
KEGG_DORSO_VENTRAL_AXIS_FORMATION	-0.519934	-1.69765	0	0.16817	1
PID_ENDOTHELIN_PATHWAY	-0.492681	-1.68682	0	0.181885	1
PID_PRL_SIGNALING_EVENTS_PATHWAY	-0.440619	-1.68517	0	0.175613	1
HERNANDEZ_ABERRANT_MITOSIS_BY_DOCETACEL_2NM_DN	-0.607595	-1.68514	0	0.169759	1
PID_S1P_S1P2_PATHWAY	-0.453516	-1.67936	0	0.164283	1
BIOCARTA_GLEEVEC_PATHWAY	-0.359011	-1.67405	0	0.159149	1
LEIN_OLIGODENDROCYTE_MARKERS	-0.532261	-1.66944	0	0.168592	1
REACTOME_SIGNALING_BY_INSULIN_RECEPTOR	-0.409596	-1.66326	0	0.190771	1
PURBEY_TARGETS_OF_CTBP1_AND_SATB1_UP	-0.504401	-1.6587	0	0.189648	1
REACTOME_HEDGEHOG_LIGAND_BIOGENESIS	-0.286137	-1.65819	0	0.189359	1
KEGG_PROTEASOME	-0.331664	-1.65031	0	0.19832	1
WARTERS_IR_RESPONSE_5GY	-0.4616	-1.64568	0	0.20213	1
REACTOME_REGULATION_OF_RAS_BY_GAPS	-0.305441	-1.64524	0	0.201179	1
REACTOME_INTRACELLULAR_SIGNALING_BY_SECOND_MESSENGERS	-0.332031	-1.64385	0	0.199093	1
BIOCARTA_PTDINS_PATHWAY	-0.44489	-1.64289	0	0.198613	1
PID_S1P_S1P1_PATHWAY	-0.539963	-1.64213	0	0.196684	1
REACTOME_DEGRADATION_OF_AXIN	-0.333631	-1.6363	0	0.199338	1
REACTOME_TRANSFERRIN_ENDOCYTOSIS_AND_RECYCLING	-0.439921	-1.63082	0	0.214166	1
REACTOME_TOLL_LIKE_RECEPTOR_10_TLR10_CASCADE	-0.383745	-1.63055	0	0.20951	1
PID_FGF_PATHWAY	-0.497534	-1.63001	0	0.207163	1
REACTOME_AMINO_ACIDS_REGULATE_MTORC1	-0.419654	-1.62909	0	0.202847	1
PID_HEDGEHOG_2PATHWAY	-0.568195	-1.62865	0	0.204828	1
PID_LYSOPHOSPHOLIPID_PATHWAY	-0.484433	-1.62787	0	0.200732	1
REACTOME_GABA_RECEPTOR_ACTIVATION	-0.577166	-1.62465	0	0.205172	1
PID_ARF6_DOWNSTREAM_PATHWAY	-0.507137	-1.6241	0	0.203397	1
REACTOME_DOWNSTREAM_SIGNALING_EVENTS_OF_B_CELL_RECEPTOR_BCR	-0.404128	-1.62039	0	0.214245	1
REACTOME_RIP_MEDIATED_NFKB_ACTIVATION_VIA_ZBP1	-0.395279	-1.61869	0	0.225668	1
BIOCARTA_ARENRF2_PATHWAY	-0.49459	-1.616	0	0.224819	1
HE_PTEN_TARGETS_UP	-0.66888	-1.61514	0	0.22988	1
HUNSBERGER_EXERCISE_REGULATED_GENES	-0.655827	-1.60791	0	0.247218	1
REACTOME_TOLL_LIKE_RECEPTOR_9_TLR9_CASCADE	-0.390736	-1.60779	0	0.243027	1
REACTOME_NOREPINEPHRINE_NEUROTRANSMITTER_RELEASE_CYCLE	-0.742664	-1.60287	0	0.24668	1

## Sheet: DOX IgG1 v DOX PD-1
NAME	ES	NES	NOM p-val	FDR q-val	FWER p-val
REACTOME_BETA_CATENIN_PHOSPHORYLATION_CASCADE	-0.614566	-2.039	0	0	0
HESS_TARGETS_OF_HOXA9_AND_MEIS1_UP	-0.499635	-1.88515	0	0.0263974	0.105
REACTOME_SYNDECAN_INTERACTIONS	-0.488798	-1.77778	0	0.0603251	0.311
REACTOME_MITOCHONDRIAL_TRNA_AMINOACYLATION	-0.55451	-1.7715	0	0.088683	0.448
NOUZOVA_TRETINOIN_AND_H4_ACETYLATION	-0.336547	-1.74706	0	0.117464	0.563
GENTILE_RESPONSE_CLUSTER_D3	-0.426493	-1.72306	0	0.173693	0.796
HAHTOLA_MYCOSIS_FUNGOIDES_SKIN_DN	-0.471154	-1.72108	0	0.16587	0.796

## Sheet: PD-1 v DOX PD-1
NAME	ES	NES	NOM p-val	FDR q-val	FWER p-val
REACTOME_INTERLEUKIN_12_SIGNALING	-0.63269	-2.48801	0	0	0
REACTOME_INTERLEUKIN_12_FAMILY_SIGNALING	-0.610103	-2.19862	0	0	0
SCHAEFFER_PROSTATE_DEVELOPMENT_AND_CANCER_BOX4_DN	-0.443071	-1.94549	0	0	0
MODY_HIPPOCAMPUS_PRENATAL	-0.491175	-1.84647	0	0	0
SHEN_SMARCA2_TARGETS_UP	-0.292678	-1.82846	0	0	0
LI_WILMS_TUMOR_VS_FETAL_KIDNEY_2_UP	-0.607201	-1.77481	0	0.0171493	0.104
PID_IL27_PATHWAY	-0.722112	-1.73449	0	0.0388466	0.318
VISALA_AGING_LYMPHOCYTE_DN	-0.690249	-1.69093	0	0.0669206	0.415
REACTOME_SRP_DEPENDENT_COTRANSLATIONAL_PROTEIN_TARGETING_TO_MEMBRANE	-0.439309	-1.64842	0	0.169774	0.757
KEGG_DORSO_VENTRAL_AXIS_FORMATION	-0.36039	-1.61458	0	0.200294	0.757
KEGG_PROTEIN_EXPORT	-0.632433	-1.60363	0	0.202471	0.757
SEIDEN_ONCOGENESIS_BY_MET	-0.395503	-1.60665	0	0.202694	0.757
GUTIERREZ_MULTIPLE_MYELOMA_UP	-0.48051	-1.62097	0	0.206702	0.757
